# Supplementary material for: Muscular expression of pezo-1 differentially contributes to swimming and crawling production in the nematode C. elegans
Source: bioRxiv. 2024 Aug 16:2024.08.13.607367. Preprint. [Version 1] doi: 10.1101/2024.08.13.607367 (PMC11343145; doi:10.1101/2024.08.13.607367)
Supplement: Supplement 1 [file media-1.xlsx]

## Sheet: Figure 2
Figure 2A
	Treatment	Exercise	Plates	Animals/plate	Mean	Std Dev	SEM
	L4440	Swim	10	≥10	372.416	18.388	5.815
	pezo-1	Swim	10	≥10	335.219	23.726	7.503
	Groups compared	Method	P	1-β
	L4440 vs pezo-1	Student t-test	0.001	0.96
Figure 2B
	Treatment	Exercise	Plates	Animals/plate	Mean	Std Dev	SEM
	N2	Swim	13	≥10	366.939	19.729	5.472
	AG405	Swim	11	≥10	289.266	24.266	7.316
	COP1367	Swim	12	≥10	336.784	15.153	4.374
	Groups compared	Method	P	1-β
		One Way ANOVA	<0.001	1
	N2 vs. AG405	Holm-Sidak	<0.001
	N2 vs. COP1367	Holm-Sidak	<0.001

## Sheet: Figure 3
Figure 3C
	Treatment	Muscle	Animal N	Cycles/animal	Mean	Std Dev	SEM			Treatment	Muscle	Animal N	Cycles/animal	Median
	L4440	Head ventral	5	3	164.4	13.221	5.913			pezo-1	Head ventral	5	3	197
	L4440	Head dorsal	5	3	150	22.946	10.262			pezo-1	Head dorsal	5	3	202
	L4440	Tail ventral	5	3	89.8	27.761	12.415			pezo-1	Tail ventral	5	3	144
	L4440	Tail dorsal	5	3	99.4	37.401	16.726			pezo-1	Tail dorsal	5	3	153
	Groups compared	Method	P	1-β						Groups compared	Method	P	1-β
		One Way ANOVA	<0.001	0.97							Kruskal-Wallis One Way ANOVA on Ranks	0.003	0.99
	Head ventral vs Tail ventral	Holm-Sidak	0.003							Head ventral vs Tail ventral	Tukey Test	0.019
	Head dorsal vs Tail dorsal	Holm-Sidak	0.026							Head dorsal vs Tail dorsal	Tukey Test	0.105
	Head ventral vs Head dorsal	Holm-Sidak	0.649							Head ventral vs Head dorsal	Tukey Test	0.995
	Tail dorsal vs Tail ventral	Holm-Sidak	0.579							Tail dorsal vs Tail ventral	Tukey Test	0.814

## Sheet: Figure 4
Figure 4C
	Treatment	Muscle	Animal N	Cycles/animal	Mean	Std Dev	SEM			Treatment	Muscle	Animal N	Cycles/animal	Mean	Std Dev	SEM
	L4440	Head ventral	5	3	145.8	12.091	5.407			pezo-1	Head ventral	5	3	187.2	24.773	11.079
	L4440	Head dorsal	5	3	150.6	41.229	18.438			pezo-1	Head dorsal	5	3	182.6	18.77	8.394
	L4440	Tail ventral	5	3	25.4	18.995	8.495			pezo-1	Tail ventral	5	3	188.2	25.064	11.209
	L4440	Tail dorsal	5	3	95.6	33.627	15.039			pezo-1	Tail dorsal	5	3	143.6	17.126	7.659
	Groups compared	Method	P	1-β						Groups compared	Method	P	1-β
		One Way ANOVA	<0.001	1							One Way ANOVA	0.014	0.71
	Head ventral vs Tail ventral	Holm-Sidak	<0.001							Head ventral vs Tail ventral	Holm-Sidak	0.943
	Head dorsal vs Tail dorsal	Holm-Sidak	0.025							Head dorsal vs Tail dorsal	Holm-Sidak	0.047
	Head ventral vs Head dorsal	Holm-Sidak	0.796							Head ventral vs Head dorsal	Holm-Sidak	0.933
	Tail dorsal vs Tail ventral	Holm-Sidak	0.006							Tail dorsal vs Tail ventral	Holm-Sidak	0.03

## Sheet: Figure 5
Figure 5D
	Treatment	Muscle	Animal N	Cycles/animal	Mean	Std Dev	SEM
	L4440	vm24	10	5	45.29	5.86	1.85
	L4440	vm21	10	5	22.58	15.33	4.85
	Groups compared	Method	P	1-β
	vm24 vs vm21	Paired t-test	0.002	0.97
Figure 5E
	Treatment	Muscle	Animal N	Cycles/animal	Mean	Std Dev	SEM
	pezo-1	vm24	10	5	40.98	6.8	2.15
	pezo-1	vm21	10	5	37.71	10.66	3.37
	Groups compared	Method	P	1-β
	vm24 vs vm21	Paired t-test	0.282	0.18
Figure 5F
	Treatment	Animal N	Cycles/animal	Mean	Std Dev	SEM
	L4440	10	5	0.512	0.356	0.113
	pezo-1	10	5	0.923	0.218	0.069
	Groups compared	Method	P	1-β
	L4440 vs pezo-1	Student t-test	0.006	0.99
Figure 5G
	Treatment	Muscle	Animal N	Cycles/animal	Mean	Std Dev	SEM
	L4440	vm24	5	5	21.28	5.93	2.65
	L4440	vm21	5	5	21.38	6.06	2.71
	Groups compared	Method	P	1-β
	vm24 vs vm21	Paired t-test	0.976	0.05
Figure 5H
	Treatment	Muscle	Animal N	Cycles/animal	Mean	Std Dev	SEM
	pezo-1	vm24	5	5	27.85	7.23	3.24
	pezo-1	vm21	5	5	33.82	4.6	2.06
	Groups compared	Method	P	1-β
	vm24 vs vm21	Paired t-test	0.317	0.15
Figure 5I
	Treatment	Animal N	Cycles/animal	Mean	Std Dev	SEM
	L4440	5	5	0.73	0.301	0.135
	pezo-1	5	5	0.938	0.281	0.125
	Groups compared	Method	P	1-β
	L4440 vs pezo-1	Student t-test	0.237	0.91

## Sheet: Figure 6
Figure 6B
	Treatment	Muscle	Animal N	Cycles/animal	Mean	Std Dev	SEM
	L4440	vm21 at ventral contraction	5	5	9.176	7.456	3.334
	L4440	dm21 at ventral contraction	5	5	27.048	9.514	4.255
	L4440	vm21 at dorsal contraction	5	5	4.355	2.972	1.486
	L4440	dm21 at dorsal contraction	5	5	41.66	4.2	2.425
	Groups compared	Method	P	1-β
		One Way ANOVA	<0.001	1
	vm21 vs dm21 at ventral contraction	Holm-Sidak	0.004
	vm21 vs dm21 at dorsal contraction	Holm-Sidak	<0.001
	vm21 at ventral contraction vs vm21 at dorsal contraction	Holm-Sidak	0.327
	dm21 at ventral contraction vs dm21 at dorsal contraction	Holm-Sidak	0.028
Figure 6C
	Treatment	Muscle	Animal N	Cycles/animal	Median
	pezo-1	vm21 at ventral contraction	5	≥4	46.2
	pezo-1	dm21 at ventral contraction	5	≥4	37.14
	pezo-1	vm21 at dorsal contraction	5	≥4	43.24
	pezo-1	dm21 at dorsal contraction	5	≥4	34.3
	Groups compared	Method	P	1-β
		Kruskal-Wallis One Way ANOVA on Ranks	0.06	0.75

## Sheet: Figure 7
Figure 7B
	Treatment	Animal N	Cycles/animal	Mean	Std Dev	SEM
	L4440 ventro-dorsal contraction	≥4	≥4	5.933	0.418	0.209
	L4440 dorso-ventral contraction	≥4	≥4	4.202	0.493	0.246
	pezo-1 ventro-dorsal contraction	≥4	≥4	4.179	1.135	0.508
	pezo-1 dorso-ventral contraction	≥4	≥4	4.136	0.591	0.264
	Groups compared	Method	P	1-β
		One Way ANOVA	0.009	0.79
	L4440 ventro-dorsal vs pezo-1 ventro-dorsal contraction	Holm-Sidak	0.017
	L4440 ventro-dorsal vs L4440 dorso-ventral contraction	Holm-Sidak	0.022
	L4440 dorso-ventral vs pezo-1 dorso-ventral contraction	Holm-Sidak	1
	pezo-1 ventro-dorsal vs pezo-1 dorso-ventral contraction	Holm-Sidak	1
Figure 7C
	Treatment	Animal N	Cycles/animal	Mean	Std Dev	SEM
	L4440	14	≥3	52.121	2.845	0.821
	pezo-1	14	≥3	41.283	5.847	1.622
	Groups compared	Method	P	1-β
	L4440 vs pezo-1	Student t-test	<0.001	1
Figure 7E
	Treatment	Animal N	Cycles/animal	Mean	Std Dev	SEM
	L4440 ventro-dorsal contraction	10	13	507.001	37.355	11.813
	L4440 dorso-ventral contraction	10	13	550.608	30.444	10.148
	pezo-1 ventro-dorsal contraction	10	13	587.141	26.089	9.224
	pezo-1 dorso-ventral contraction	10	13	581.281	14.79	5.229
	Groups compared	Method	P	1-β
		One Way ANOVA	<0.001	1
	L4440 ventro-dorsal vs L4440 dorso-ventral contraction	Holm-Sidak	0.011
	pezo-1 ventro-dorsal vs pezo-1 dorso-ventral contraction	Holm-Sidak	0.69
	L4440 ventro-dorsal vs pezo-1 ventro-dorsal contraction	Holm-Sidak	<0.001
	L4440 dorso-ventral vs pezo-1 dorso-ventral contraction	Holm-Sidak	0.074
Figure 7F
	Treatment	Animal N	Cycles/animal	Mean	Std Dev	SEM
	L4440	10	13	1.061	0.0274	0.0097
	pezo-1	10	13	0.968	0.0581	0.0194
	Groups compared	Method	P	1-β
	L4440 vs pezo-1	Welch's t-test	<0.001	1

## Sheet: Figure 8
Figure 8B
	Treatment	Plates	Animals/plate	Mean	Std Dev	SEM
	L4440	11	≥10	10.717	1.053	0.318
	pezo-1	10	≥10	8.907	1.304	0.412
	Groups compared	Method	P	1-β
	L4440 vs pezo-1	Student t-test	0.002	1

## Sheet: Figure 9
Figure 9B
	Muscle	Animal N	Mean	Std Dev	SEM
	vm21	5	875.051	166.529	74.474
	vm20	5	760.109	154.233	68.975
	Groups compared	Method	P	1-β
	vm21 vs vm20	Paired t-test	0.013	0.87

## Sheet: Figure S1
Figure S1
	Treatment	Plates	Animals/plate	Mean	Std Dev	SEM
	L4440	6	≥10	85.006	22.192	9.06
	pezo-1	8	≥10	120.217	31.115	11.001
	Groups compared	Method	P	1-β
	L4440 vs pezo-1	Student t-test	0.037	0.49

## Sheet: Figure S2
Figure S2A
	Treatment	Muscle	Animal N	Cycles/animal	Mean	Std Dev	SEM
	L4440	dm24	10	5	49.764	5.197	1.732
	L4440	dm21	10	5	34.304	7.386	2.462
	Groups compared	Method	P	1-β
	dm24 vs dm21	Paired t-test	<0.001	1
Figure S2B
	Treatment	Muscle	Animal N	Cycles/animal	Mean	Std Dev	SEM
	pezo-1	dm24	10	5	46.621	6.449	2.15
	pezo-1	dm21	10	5	34.844	5.553	1.851
	Groups compared	Method	P	1-β
	dm24 vs dm21	Paired t-test	0.002	0.97
Figure S2C
	Treatment	Animal N	Cycles/animal	Mean	Std Dev	SEM
	L4440	10	5	0.681	0.139	0.0491
	pezo-1	10	5	0.713	0.139	0.0492
	Groups compared	Method	P	1-β
	L4440 vs pezo-1	Welch's t-test	0.647	0.83
Figure S2D
	Treatment	Muscle	Animal N	Cycles/animal	Mean	Std Dev	SEM
	L4440	dm24	5	5	24.3	6.522	2.917
	L4440	dm21	5	5	22.783	10.439	4.668
	Groups compared	Method	P	1-β
	dm24 vs dm21	Paired t-test	0.766	0.057
Figure S2E
	Treatment	Muscle	Animal N	Cycles/animal	Mean	Std Dev	SEM
	pezo-1	dm24	5	5	31.925	9.548	4.774
	pezo-1	dm21	5	5	27.525	5.393	2.697
	Groups compared	Method	P	1-β
	dm24 vs dm21	Paired t-test	0.13	0.304
Figure S2F
	Treatment	Animal N	Cycles/animal	Mean	Std Dev	SEM
	L4440	5	5	1.092	0.4	0.2
	pezo-1	5	5	0.881	0.086	0.043
	Groups compared	Method	P	1-β
	L4440 vs pezo-1	Welch's t-test	0.373	0.89

[truncated: 1 more sheets: Figure S3]
